# Supplementary material for: A thiol‐bound drug reservoir enhances APR‐246‐induced mutant p53 tumor cell death
Source: EMBO Mol Med. 2020 Dec 14;13(2):e10852. doi: 10.15252/emmm.201910852 (PMC7863383; doi:10.15252/emmm.201910852)
Supplement: Supplementary file 3 — Source Data for Expanded View and Appendix [file EMMM-13-e10852-s007.zip]

Archive with 2 entries (2 files):
- EV Figure Source Data.zip
- Appendix Figure Source Data.zip
