# Supplementary material for: A thiol‐bound drug reservoir enhances APR‐246‐induced mutant p53 tumor cell death
Source: EMBO Mol Med. 2020 Dec 14;13(2):e10852. doi: 10.15252/emmm.201910852 (PMC7863383; doi:10.15252/emmm.201910852)
Supplement: Supplementary file 5 — Source Data for Figure 1 [file EMMM-13-e10852-s003.zip]

Archive with 7 entries (6 files):
- EMM-2019-10852-V4-Figure_1H_Source_Data-sd.pdf
- __MACOSX/
- __MACOSX/._EMM-2019-10852-V4-Figure_1H_Source_Data-sd.pdf
- EMM-2019-10852-V4-Figure_1A-B_Source_Data-sd.xlsx
- __MACOSX/._EMM-2019-10852-V4-Figure_1A-B_Source_Data-sd.xlsx
- EMM-2019-10852-V4-Figure_1J_Source_Data-sd.pdf
- __MACOSX/._EMM-2019-10852-V4-Figure_1J_Source_Data-sd.pdf
