# Supplementary material for: A thiol‐bound drug reservoir enhances APR‐246‐induced mutant p53 tumor cell death
Source: EMBO Mol Med. 2020 Dec 14;13(2):e10852. doi: 10.15252/emmm.201910852 (PMC7863383; doi:10.15252/emmm.201910852)
Supplement: Supplementary file 5 — Source Data for Figure 1 [file EMMM-13-e10852-s003.zip › EMM-2019-10852-V4-Figure_1A-B_Source_Data-sd.xlsx]

## Sheet: TOV112D
TOV112D	Growth suppression (%) determined by WST-1 aaway
APR-246 (µM)	0 µM MK-571			5 µM MK-571			10 µM MK-571			20 µM MK-571
Experiment #	Exp 1	Exp 2	Exp 3	Exp 1	Exp 2	Exp 3	Exp 1	Exp 2	Exp 3	Exp 1	Exp 2	Exp 3
0	1.22259e-07	-9.84451e-08	-6.78212e-08	-10.8676	-12.2476	4.14388	31.1541	24.9401	21.7455	29.0439	3.60998	9.71607
5	-24.3357	-11.5634	-27.6324	-10.5473	-0.908648	15.6898	21.7413	4.60723	4.71086	39.4188	23.2055	25.0633
10	-21.1533	-13.6081	-15.1743	9.05084	13.6002	5.14153	39.6425	42.7015	15.8593	68.4871	74.6538	47.2666
15	-16.2764	-0.284506	7.17887	22.2218	28.5658	22.6916	58.5695	70.0978	67.2637	86.8871	85.9583	81.7361
20	-18.3707	16.1194	-6.07407	54.9335	83.9943	73.9984	82.7584	80.5684	76.7173	83.3061	87.6909	83.0552

## Sheet: OVCAR-3
OVCAR-3	Growth suppression (%) determined by WST-1 aaway
APR-246 (μM)	0 μM MK-571						5 μM MK-571						10 μM MK-571						20uM MK-571
Experiment #	Exp 1	Exp 2	Exp 3	Exp 4	Exp 5	Exp 6	Exp 1	Exp 2	Exp 3	Exp 4	Exp 5	Exp 6	Exp 1	Exp 2	Exp 3	Exp 4	Exp 5	Exp 6	Exp 1	Exp 2	Exp 3	Exp 4	Exp 5	Exp 6
0	0	-0.009215	-0.002343	0	1.11022e-14	0				36.4021	22.4329		-15.8457	-8.7744	-11.5148	23.0433	21.5855	0.419681				59.3583	32.7939	1.71807
2.5	-20.605	13.531	-3.05267										-24.8143	30.6777	-0.40999
5	-14.0874	19.9338	22.6771	7.9243	30.8427	7.17065				48.3856	48.041		-12.7363	57.4064	14.6191	33.9437	50.7394	1.44265				70.824	72.97	46.5486
7.5	3.76246	10.423	32.5461	48.1538	32.3071	7.04278				64.6844	62.2123		5.69525	2.91279	37.78	81.8001	83.8018	23.1841				93.8196	98.4539	47.2109
10	6.75551	48.2877	62.6558	44.5171	57.813	24.2333				96.6397	91.6807		31.1388	65.3188	56.8714	117.852	102.058	58.998				117.806	106.731	100.245
15	33.0821	48.9478	96.5139	76.704	105.363	51.3028				116.618	105.411		74.1572	94.3428	97.7415	114.741	98.2676	95.1988				116.925	105.8	107.747

## Sheet: HCT 116 R248W 
HCT 116 (TP53 R248W)	Growth suppression (%) determined by WST-1 aaway
APR-246 (µM)	0 µM MK-571					10 µM MK-571					20 µM MK-571
Experiment #	Exp 1	Exp 2	Exp 3	Exp 4	Exp 5	Exp 1	Exp 2	Exp 3	Exp 4	Exp 5	Exp 1	Exp 2	Exp 3	Exp 4	Exp 5
0	0	0	0	0	0	-11.5812	-5.87335	-4.32276	-24.02	-9.1344	-14.174	-20.1633	-13.9981
5	-6.50905	-11.7205	-22.1698	-24.7731	-1.41685	56.218	40.7871	23.3647	-19.4677	-5.23287	77.0003	70.5472	50.9421
10	30.1741	19.2413	20.6288	-19.4434	18.0492	95.7233	80.4737	62.0823	71.2037	82.8961	91.3522	89.1735	63.9061
15	73.3624		42.2421	26.7107	77.9082	99.7633		63.6222	95.1804	103.825	99.2105		67.5553
20	93.2195			65.8486	105.628	102.677			95.0381	103.143	100.771

## Sheet: HCT 116 WT
HCT 116 (TP53 WT)	Growth suppression (%) determined by WST-1 aaway
APR-246 (uM)	0uM MK-571						10uM MK-571						20uM MK-571
Experiment #	Exp 1	Exp 2	Exp 3	Exp 4	Exp 5	Exp 6	Exp 1	Exp 2	Exp 3	Exp 4	Exp 5	Exp 6	Exp 1	Exp 2	Exp 3	Exp 4	Exp 5	Exp 6
0	0	-5.81125e-08	0	0	0	0	-35.4737	-3.81509	2.56788	-26.4194	18.4822	-6.18573	-0.539561	-62.0456	-14.3414
5	-45.1249	-35.0232	-25.7149	-19.5194	-36.039	-65.6784	0.894664	-22.7737	17.2579	-63.6581	-26.3783	-26.6955	6.17814	-20.0697	45.7788
10	-36.691	-36.9584	-23.4293	-36.2775	-58.627	-65.5023	75.8189	70.8252	86.019	-22.0521	21.7125	-34.5737	87.7648	88.1003	90.2647
15		-20.1406	34.864	-13.0714	-26.9866	-59.6887		90.7229	90.742	65.9567	95.8539	-30.1164	87.5665	91.6806	93.3995
20	80.6432			5.05002	68.6877	-37.7066	87.716			88.8271	93.8252	37.9346

## Sheet: HDF
HDF	Growth suppression (%) determined by WST-1 aaway
APR-246 (µM)	0 µM MK-571			5 µM MK-571			10 µM MK-571			20 µM MK-571
Experiment #	Exp 1	Exp 2	Exp 3	Exp 1	Exp 2	Exp 3	Exp 1	Exp 2	Exp 3	Exp 1	Exp 2	Exp 3
Passage (p.), Population doubling (P.D)	p. 12, P.D.15	p. 16, P.D.25	p. 18, P.D.34	p. 12, P.D.15	p. 16, P.D.25	p. 18, P.D.34	p. 12, P.D.15	p. 16, P.D.25	p. 18, P.D.34	p. 12, P.D.15	p. 16, P.D.25	p. 18, P.D.34
0	0	1.06246e-07	-6.37755e-08	29.9486	-17.0535	-4.44707	35.8036	-18.8426	7.8412	33.8168	-33.5322	1.41964
5	-4.97526	-5.92425	-13.6295	21.3675	-29.9984	-6.90561	31.8949	-37.9668	-1.51913	28.1327	-46.8596	3.12628
10	-8.52352	-18.492	-19.8342	15.9384	-16.0038	-3.75574	30.1558	-60.2072	-3.98023	68.6763	-26.4934	3.75191
15	-16.2333	-25.2662	-16.7423	14.9502	-48.1101	-6.17857	57.6457	-46.5409	-7.42602	96.6735	-1.63512	3.56696
20	-19.4269	-59.115	-23.088	43.3534	-59.9023	-12.8686	84.9408	-7.97373	-8.15179	97.3288	87.319	14.4522
