# Supplementary material for: A thiol‐bound drug reservoir enhances APR‐246‐induced mutant p53 tumor cell death
Source: EMBO Mol Med. 2020 Dec 14;13(2):e10852. doi: 10.15252/emmm.201910852 (PMC7863383; doi:10.15252/emmm.201910852)
Supplement: Supplementary file 6 — Source Data for Figure 2 [file EMMM-13-e10852-s004.zip › EMM-2019-10852-V4-Figure_2A_and_S2A_Source_Data-sd.xlsx]

## Sheet: Sheet1
Eso26 (TP53 R248W) xenografts	Tumor volume (mm^3)
Day	Vehicle (n=8)									MK571 only (n=8)									APR-246 only (n=8)									MK571+APR246 (n=9)
1	168.7	115.2	183	206.7	176.1	143.4	202.5		181.5	245.5	144.2	177.3	189.6	154.6	165.3	130.5	161.8		149.5	126.2	161.4	150.3	150.3	170.6	135.2	336.8		157.2	112.9	231	186.2	157.2	178.9	183.3	163.4	240.3
3	172	66.3	186.3	259.2	206.7	176.2	233.9		231	243.4	152.8	144.5	213.2	249	139.7	133.2	126		88.9	95.5	174.6	135.8	194.5	184	183.8	418.2		150.4	102.1	163.4	171.4	176.4	169	155.6	104.4	280.8
5	271.8	97.7	216.8	299.7	270	187.3	293.3		285.8	278.7	149.4	148	226.8	246.1	173	139.5	168.8		105	123.9	272.8	262.8	249	276.8	115.2	433		164.3	136.8	210.5	202.5	155.6	168.3	178.9	205.8	199.1
8	465.9	191.1	229.1	457.1	308.4	213.6	427.4		419	359.5	182.3	199.1	382.2	356.2	336.2	168.3	198.5		165.6	176.6	355.2	437.4	325.1	451.6	189.2	636.5		180.9	206.7	303.4	175.7	141.5	210.9	242.6	211.7	384.8
10	635.9	282.1	245.1	661.5	414.1	185.1	470		469.3	509	217.7	218.1	544	380.7	306.1	218.5	292.5		226.8	252.4	499	401.2	534.2	436.8	249.6	807.4		262.1	305.9	261.6	186.2	205.4	163.4	296.2	281.6	417.2
12	797.8	405.8	311.6	864.2	447.5	236.8	682.3		683.7	480.2	255.9	288	517.5	405	433.4	236.9	314		316.4	321.4	676	575	690	689.7	335.2	884.2		235.5	359.9	321.5	175.1	222.4	221.2	284.8	396.1	370.9
14	815.9	419.7	345.7	1117.2	564.5	281.6	833.2		629.7	503.4	405	271.5	640	659.4	392	219	410.5		408.7	597.9	764	658	912.5	689.1	346.8	982.3		281.6	400	296.2	202.5	225	213.8	314	213.6	322.8
16	1011.7		414.3	1314.6	912	358.2	1059		733.8	629.9	485	339.6	774.4	612.4	513.4	224.3	482.8		420.1	712.7	995.6	772.8	982.3	723.2	551.7	1090		323.8	465.5	348.5	170.6	258.6	284	393.6	270	277.2
18	1364.3		493	1603	1012.1	423.8	1430.7		724.7	606.4	664.8	325.1	1051.5	622.9	813.2	356.4	557.6		531.9	1153.2	1055	865.5	1250	1045.6	659.4	982.3		396.1	489.3	364.4	257	337.6	336	389.3	414.3	375.7
20			516.3		1261.3	499.2			1084	601.1	711.5	364	1247.9	776.2	903.2	429.8	853		673.3	1346.7	1250	1033.8	1530.8	1371.8	677.2	1304.4		370.9	545	430.6	282.4	334.1	353	423.8	427.6
22			706.9		1435.8	615			1421	618.2	724.7	465.4	1479.8	884.2	1040.8	529.9	775.7		778.5	1454.6	1479.7	1119.5		1482.6		1472.3		451.3	686.9	427.4	288.7	459.4	443.6	464.8	583.4	400
24			727			837.8					1046.9	442.2		849.4	1180.8	469.6	903.2		757.1	958.2		1626.8						482.4	705.7	540	321	530.2	668.4	462.7	612.9	419.8
26			847.7			844					908.9	565		1131.6	1507.2	663.1	1145.5		871.2	1069.2								425.9	778.2	539.1		672.5	796	489.8	654.3	345.7
28			830			1005.4					1072.8	539.1		1176.1		689.6	1201.6		1026.7	1332.9								526.9	812.3	663.1		792.6	903.2	465.7	841.5	493
30			846.7			1086.5					1481.1	570		1041.9		724.7	1415.8		1054.1	1394.2								585.8	1040.3	683.6		917.2	1027	623.6	822	459.4
32			1048.4			1335.5						635.4		1257.7		686.7			1499.3									615	1027	766.3		1032.2	1396.4		1090.4	559.8
34			1064.2			1687						712.9		1501		941.9												813.8	1015.2	896.7		1137.1			1169.6
36			1411.6									745.4				930.9												890.6	1229.4	1137.1		1198.6			1406.2	645
38												780.5				1149.8												1206.6	1306.8	1295.7		1061.5				833.2
40												826.6				1420.1												1195.3	1412.4	1324.2		1497.4				647.1
42												881.1																1424		1463.6
44												1022.4																								869.3
46												1105.4																								870.3
48
50												1338.6
52												1514																								1135.1
54																																				1127.2
