# Supplementary material for: A thiol‐bound drug reservoir enhances APR‐246‐induced mutant p53 tumor cell death
Source: EMBO Mol Med. 2020 Dec 14;13(2):e10852. doi: 10.15252/emmm.201910852 (PMC7863383; doi:10.15252/emmm.201910852)
Supplement: Supplementary file 6 — Source Data for Figure 2 [file EMMM-13-e10852-s004.zip › EMM-2019-10852-V4-Figure_2B_Source_Data-sd.xlsx]

## Sheet: Sheet1
Eso26 (TP53 R248W) xenografts	Survival 1 indicates mouse with tumor that has reached 1400mm^3 0 indicates censored mouse
Days	Vehicle (n=8)	MK571 only (n=8)	APR-246 only (n=8)	MK571+APR246 (n=9)
18	1
14	0
36	1
18	1
22	1
34	1
18	1
22	1
24		0
30		1
52		1
22		1
34		1
26		1
40		1
30		1
32			1
30			1
22			1
24			1
20			1
22			1
20			0
22			1
42				1
40				1
42				1
24				0
40				1
32				1
30				0
36				1
54				1
