# Supplementary material for: A thiol‐bound drug reservoir enhances APR‐246‐induced mutant p53 tumor cell death
Source: EMBO Mol Med. 2020 Dec 14;13(2):e10852. doi: 10.15252/emmm.201910852 (PMC7863383; doi:10.15252/emmm.201910852)
Supplement: Supplementary file 6 — Source Data for Figure 2 [file EMMM-13-e10852-s004.zip › EMM-2019-10852-V4-Figure_2F_Source_Data-sd.xlsx]

## Sheet: Colo-PDO1
Colo-PDO1 (TP53 H214R)	Growth Suppression (%) determined by CTG assay
APR-246 (μM)	0 μM MK-571			10 μM MK-571			20 μM MK-571
Experiment #	Exp 1	Exp 2	Exp 3	Exp 1	Exp 2	Exp 3	Exp 1	Exp 2	Exp 3
100	0.72	0.06	0	0.04	0.04	0	0.02	0.02	0
75	11.71	12.14	0.02	3.24	4.65	0.02	0.3	0.16	0.02
50	71.39	62.28	0.77	91.59	52.46	0.27	33.23	29.49	0.17
40	68.37	73.84	4.21	88.67	61.58	0.83	66.55	50.29	0.2
35	65.02	63.62	40.34	125.17	77.96	19.16	104	66.92	1.14
25	98.71	81.02	65.49	150.89	110.1	73.83	103.55	102.96	68.84
12.5	118.65	111.79	87.63	154.07	102.08	108.47	136.92	132.7	100.56
6.125	120.27	100.5	88.41	136.81	123.9	114.09	140.39	140.29	113.92
0	100	100	100	113.08	97.52	100.21	125.23	131.84	98.23

## Sheet: Colo-PDO2
Colo-PDO2 (TP53 E224D)	Growth Suppression (%) determined by CTG assay
APR-246 (μM)	0 μM MK-571			10 μM MK-571			20 μM MK-571			10 μM MK-571
Experiment #	Exp 1	Exp 2	Exp 3	Exp 1	Exp 2	Exp 3	Exp 1	Exp 2	Exp 3	Exp 1	Exp 2	Exp 3
100	101.837	39.2	2.2	85.1483	40.6	0.3	69.3	0.3	1.3	17.8	0	0.1
75	107.283	64.7	13.1	123.249	80.4	4.5	117.7	40.7	0.6	72.6	8.3	0.1
50	97.5062	67.2	19.8	117.203	85.6	32.4	125.3	55.9	45	86.3	3.9	2.5
37.5	98.634	106.5	41.4	112.124	148.2	71.4	120.1	116.1	76.2	133.9	126.3	27.1
12.5	108.618	111.5	75.5	126.533	135.2	114.7	160	135.1	138.8	154.8	132.1	139.3
0	100	100	100	104.813	118.6	122.8	140	138.4	160	125.3	117.4	158.4
