# Supplementary material for: A thiol‐bound drug reservoir enhances APR‐246‐induced mutant p53 tumor cell death
Source: EMBO Mol Med. 2020 Dec 14;13(2):e10852. doi: 10.15252/emmm.201910852 (PMC7863383; doi:10.15252/emmm.201910852)
Supplement: Supplementary file 7 — Source Data for Figure 5 [file EMMM-13-e10852-s005.zip]

Archive with 9 entries (8 files):
- EMM-2019-10852-V4-Figure_5H_and_S5E_Source_Data-sd(1).xlsx
- __MACOSX/
- __MACOSX/._EMM-2019-10852-V4-Figure_5H_and_S5E_Source_Data-sd(1).xlsx
- EMM-2019-10852-V4-Figure_5D_Source_Data-sd.xlsx
- __MACOSX/._EMM-2019-10852-V4-Figure_5D_Source_Data-sd.xlsx
- EMM-2019-10852-V4-Figure_5I_and_S5F-G_Source_Data-sd.xlsx
- __MACOSX/._EMM-2019-10852-V4-Figure_5I_and_S5F-G_Source_Data-sd.xlsx
- EMM-2019-10852-V4-Figure_5C_and_S5B-C_Source_Data-sd.xlsx
- __MACOSX/._EMM-2019-10852-V4-Figure_5C_and_S5B-C_Source_Data-sd.xlsx
