# Supplementary material for: A thiol‐bound drug reservoir enhances APR‐246‐induced mutant p53 tumor cell death
Source: EMBO Mol Med. 2020 Dec 14;13(2):e10852. doi: 10.15252/emmm.201910852 (PMC7863383; doi:10.15252/emmm.201910852)
Supplement: Supplementary file 7 — Source Data for Figure 5 [file EMMM-13-e10852-s005.zip › EMM-2019-10852-V4-Figure_5H_and_S5E_Source_Data-sd(1).xlsx]

## Sheet: Sheet1
	14C accumulation ((cpm//mg x ml -1))
Cell line:	H1299 TP53 -/-		H1299 TP53 R175H		H1299 TP53 -/-		H1299 TP53 R175H
Doxycycline:	-	+	-	+	-	+	-	+
14C-APR-246:	10 uM	10 uM	10 uM	10 uM	25 uM	25 uM	25 uM	25 uM
Exp1	18.2	27.4	26.5	41.2	54.8	47.3	298.1	313.7
Exp2	27.95	23	17.2	19.2	95.9	155.1	260	693
