# Supplementary material for: A thiol‐bound drug reservoir enhances APR‐246‐induced mutant p53 tumor cell death
Source: EMBO Mol Med. 2020 Dec 14;13(2):e10852. doi: 10.15252/emmm.201910852 (PMC7863383; doi:10.15252/emmm.201910852)
Supplement: Supplementary file 7 — Source Data for Figure 5 [file EMMM-13-e10852-s005.zip › EMM-2019-10852-V4-Figure_5D_Source_Data-sd.xlsx]

## Sheet: Sheet1
	GSH+GSSG (nmol/10^6 cells)				Fold change to average mutant
Cell line	HCT116 p.R248W	HCT116 -/-	HCT116 wt	Average mutant	HCT116 p.R248W	HCT116 -/-	HCT116 wt
Exp1			20.4	15.0667			1.35398
Exp2	14.6	11.9	18.6		0.969027	0.789823	1.23451
Exp3	15.2	7.1	16.6		1.00885	0.471239	1.10177
Exp4	15.4		18.9		1.02212		1.25442
Exp5			11.8				0.783186
