# Supplementary material for: A thiol‐bound drug reservoir enhances APR‐246‐induced mutant p53 tumor cell death
Source: EMBO Mol Med. 2020 Dec 14;13(2):e10852. doi: 10.15252/emmm.201910852 (PMC7863383; doi:10.15252/emmm.201910852)
Supplement: Supplementary file 7 — Source Data for Figure 5 [file EMMM-13-e10852-s005.zip › EMM-2019-10852-V4-Figure_5I_and_S5F-G_Source_Data-sd.xlsx]

## Sheet: Sheet1
	Growth suppression (%) determined by WST-1 assay
Cell line (+/- cultered in doxycycline)	H1299 (TP53 -/-)							H1299 (TP53 -/-) + doxycyline							H1299 (TP53 R175H)							H1299 (TP53 R175H) + doxycycline
APR-246 (µM):		10		10	20		20		10		10	20		20		10		10	20		20		10		10	20		20
MK-571 (µM):			10	10		10	10			10	10		10	10			10	10		10	10			10	10		10	10
Exp 1	0	-11.0231	27.3635	8.65738	6.71324	27.3635	38.5277	0	2.39347	10.9772	-32.9443	-19.4114	10.9772	-5.55207	0	3.49594	8.54592	52.6252	58.6125	8.54592	90.552	0	-0.03389	16.838	56.8853	54.9928	16.838	92.3593
Exp 2	0	2.91457	12.1538	33.8076	1.43926	12.1538	38.6539	0	-9.61828	15.5087	13.9163	3.93012	15.5087	36.633	0	9.56616	16.5452	41.382	50.2418	16.5452	73.6688	0	-4.92236	5.99973	5.06808	-3.19202	5.99973	41.9061
Exp 3	0	-8.89962	-4.10296	13.6251	14.1617	-4.10296	53.9096	0	-13.0245	16.6183	-37.1892	-30.0106	16.6183	1.55569	0	19.2797	12.8554	78.4914	93.6487	12.8554	108.757	0	-9.72418	23.3754	53.26	59.0341	23.3754	101.919
