# Supplementary material for: A thiol‐bound drug reservoir enhances APR‐246‐induced mutant p53 tumor cell death
Source: EMBO Mol Med. 2020 Dec 14;13(2):e10852. doi: 10.15252/emmm.201910852 (PMC7863383; doi:10.15252/emmm.201910852)
Supplement: Supplementary file 7 — Source Data for Figure 5 [file EMMM-13-e10852-s005.zip › EMM-2019-10852-V4-Figure_5C_and_S5B-C_Source_Data-sd.xlsx]

## Sheet: Sheet1
			GSH+GSSG (nmol)/10^6 cells								Fold change to average value of mutant p53 (-dox)
	Cell line	Dox	Exp1	Exp2	Exp3	average			Cell line	Dox	Exp1	Exp2	Exp3
H1299	H175		4.46528	6.23348	3.59102	4.76326		H1299	H175		0.937442	1.30866	0.753899
		dox	6.08297	7.02254	5.28893					dox	1.27706	1.47431	1.11036
	H -/-		7.79625	8.60737	6.65104				H -/-		1.63675	1.80703	1.39632
		dox	7.88375	9.73036	6.16055					dox	1.65512	2.04279	1.29335
Saos-2	S273		2.93513	4.11234	3.40125	3.48291		Saos-2	S273		0.842723	1.18072	0.976555
		dox	3.21428	3.3655	3.4557					dox	0.922873	0.966291	0.99219
	S-/-		4.12936	4.49336	2.70437				S-/-		1.18561	1.29012	0.776471
		dox	4.57683	4.68896	3.18268					dox	1.31408	1.34628	0.913801
